# Supplementary material for: Sensitive liquid biopsy monitoring correlates with outcome in the prospective international GPOH-DCOG high-risk neuroblastoma RT-qPCR validation study
Source: J Exp Clin Cancer Res. 2024 Dec 26;43:331. doi: 10.1186/s13046-024-03261-y (PMC11670466; doi:10.1186/s13046-024-03261-y)
Supplement: Supplementary file 2 — Supplementary Material 2: Supplemental Table 1. Number of children at risk with time in Kaplan Meier plots shown in Figure 2, 3, Supplemental Figures 4, 5, 6, 7-9. [file 13046_2024_3261_MOESM2_ESM.xlsx]

## Sheet: Sheet1
Figure	Outcome	Time of sample collection	Stratified by	Group	5 year-survival (5)	SE (%)	0y	1y	2y	3y	4y	5y	6y	7y	8y	9y	10y	log-rank test (Mantel-Cox)
2A	EFS	Diagnosis	RT-qPCR	<0.1%	53.7	5.3	92	74	58	50	46	38	30	23	14	9	5	<0,0001
				0.1-10%	44	4.9	102	80	58	49	42	36	29	20	17	12	7
				>10%	25	3.8	135	100	61	43	36	28	24	17	13	5	2
2B	OS	Diagnosis	RT-qPCR	<0.1%	68.1	4.9	92	79	69	63	56	47	35	27	18	14	8	0.002
				0.1-10%	52.8	5	102	85	77	66	56	45	37	23	20	13	8
				>10%	40.9	4.3	135	112	88	73	62	43	34	23	18	9	4
2C	EFS	2 CT	RT-qPCR	negative	47.5	7.3	48	36	28	23	21	20	16	13	8	4	2	0.076
				<0.1%	38.2	4.2	133	104	69	57	47	42	37	29	20	11	6
				0.1-10%	29.4	7.1	45	33	22	18	13	9	6	2	2	2	1
				>1%	14.3	7.6	21	12	9	4	3	2	2	2	2	1	1
2D	OS	2 CT	RT-qPCR	negative	60.1	7.1	48	39	34	30	26	25	20	14	9	4	2	0.018
				<0.1%	55	4.4	133	117	102	90	77	57	46	36	26	16	9
				0.1-10%	44.9	7.7	45	35	31	26	22	15	10	5	5	5	3
				>1%	28.6	9.9	21	17	13	11	8	6	4	3	3	2	1
2E	EFS	EoI	RT-qPCR	negative	60.4	6.7	53	42	35	32	28	24	20	20	14	8	5	<0,0001
				<0.1%	28.8	5.7	65	42	28	22	18	15	12	9	8	5	2
				>0.1%	11.1	10.5	9	3	2	1	1	1	0	0	0	0	0
2F	OS	EoI	RT-qPCR	negative	65.7	6.6	53	47	44	37	31	26	21	21	16	9	6	0.001
				<0.1%	47.4	6.2	65	52	45	38	31	24	21	15	13	9	4
				>0.1%	16.7	14.2	9	4	3	3	2	1	0	0	0	0	0
2G	EFS	EoI	RT-qPCR	negative	60.4	6.7	53	42	35	32	28	24	20	20	14	8	5	0.0009
				positive	26.6	5.2	74	45	30	23	19	16	12	9	8	5	2
				cohort	40.7	4.4	127	87	65	55	47	40	32	29	22	13	7
2H	OS	EoI	RT-qPCR	negative	65.7	6.6	53	47	44	37	31	26	21	21	16	9	6	0.0335
				positive	43.8	5.9	74	56	48	41	33	25	21	15	13	9	4
				cohort	52.8	4.5	127	103	92	78	64	51	42	36	29	18	10
3A	EFS	Diagnosis	GD2-IC	negative	38.2	8.3	34	24	17	13	12	8	6	6	3	2	1	<0,0001
				<10%	48.1	4.3	140	116	86	73	64	55	45	34	27	17	8
				>10%	24	3.8	127	95	54	39	32	25	21	13	10	4	3
3B	OS	Diagnosis	GD2-IC	negative	55.6	8.6	34	28	22	18	17	10	7	7	4	3	2	0.0185
				<10%	58.9	4.2	140	121	109	97	84	70	57	40	33	21	11
				>10%	38.8	4.4	127	106	82	68	55	38	30	18	14	7	4
3C	EFS	2 CT	GD2-IC	negative	37.9	5.3	86	62	46	34	29	27	25	19	11	7	4	0.0196
				<1%	37	4.2	131	100	65	56	47	39	31	24	20	10	5
				>1%	0	0	11	6	3	1	0	0	0	0	0	0	0
3D	OS	2 CT	GD2-IC	negative	55.2	5.4	86	69	61	52	45	38	32	22	14	9	5	0.0002
				<1%	51.4	4.5	131	115	96	87	74	55	42	33	28	17	9
				>1%	10	9.5	11	6	2	2	1	1	0	0	0	0	0
3E	EFS	EoI	GD2-IC	negative	39.6	5.5	80	55	40	35	28	25	20	18	12	7	4	0.4857
				positive	30.4	9.6	23	15	10	7	6	4	3	3	3	1	0
3F	OS	EoI	GD2-IC	negative	50.3	5.6	80	66	57	46	36	32	27	23	17	11	7	0.5565
				positive	40.7	11	23	16	15	13	11	6	5	4	4	2	0
3G	EFS	EoI		IC negative	39.6	5.5	80	55	40	35	28	25	20	18	12	7	4	0.0183
				IC negative, RT-qPCR negative	55.8	7.6	43	32	26	24	20	19	16	16	10	6	3
				IC negative, RT-qPCR positive	20.8	6.8	37	23	14	11	8	6	4	2	2	1	1
3H	OS	EoI		IC negative	50.8	5.6	80	66	57	46	36	32	27	23	17	11	7	0.1233
				IC negative, RT-qPCR negative	62.8	7.4	43	37	34	28	22	21	17	17	12	7	4
				IC negative, RT-qPCR positive	37.6	8	37	29	23	18	14	11	10	6	5	4	3
S4A	EFS	Diagnosis	RT-qPCR	<0.1%	40.6	7	49	36	25	21	19	17	13	11	8	6	4	0.053
				0.1-10%	39.8	5.7	75	61	42	33	28	23	18	12	11	6	4
				>10%	23.2	3.8	128	97	56	38	32	24	20	14	11	4	2
S4B	OS	Diagnosis	RT-qPCR	<0.1%	59.2	7	49	39	35	31	27	24	17	14	11	10	6	0.048
				0.1-10%	53.3	5.9	75	65	60	49	41	32	26	15	14	7	5
				>10%	39.1	4.4	128	107	83	68	57	38	29	19	15	8	4
S4C	EFS	2 CT	RT-qPCR	negative	33	8.6	30	23	15	11	10	9	7	5	4	2	1	0.28
				<0.1%	35.1	4.5	116	89	57	46	37	32	27	22	15	6	3
				0.1-10%	31	7.1	44	32	21	17	12	9	7	2	2	2	1
				>1%	14.3	7.6	21	12	9	4	3	3	2	2	2	1	1
S4D	OS	2 CT	RT-qPCR	negative	53.1	9.1	30	25	21	18	15	14	11	6	5	2	1	0.058
				<0.1%	52.7	4.8	116	101	88	76	64	46	35	28	20	11	6
				0.1-10%	43.9	7.7	44	34	30	25	21	15	11	5	5	5	3
				>1%	28.6	9.9	21	17	13	11	8	6	4	3	3	2	1
S4E	EFS	EoI	RT-qPCR	negative	48.7	8	39	29	22	19	18	15	12	12	9	4	2	0.003
				<0.1%	28.2	6	59	38	24	20	16	13	10	7	6	3	1
				>0.1%	11.1	10.5	9	3	2	1	1	1	0	0	0	0	0
S4F	OS	EoI	RT-qPCR	negative	56.2	8	39	34	31	24	21	17	13	13	11	5	3	0.019
				<0.1%	45.5	6.5	59	47	40	32	26	21	18	12	10	7	3
				>0.1%	16.7	14.2	9	4	3	3	2	1	0	0	0	0	0
S4G	EFS	Diagnosis	GD2-IC	negative	11.8	7.8	17	9	4	2	2	1	1	1	1	1	1	0.0001
				<10%	42.3	4.9	103	85	61	49	42	36	28	23	19	11	6
				>10%	23.7	3.9	120	94	51	36	30	23	19	11	9	4	3
S4H	OS	Diagnosis	GD2-IC	negative	29.4	11.1	17	12	8	5	5	2	1	1	1	1	1	0.002
				<10%	58.2	5	103	89	83	71	61	51	40	29	25	15	9
				>10%	38.5	4.5	120	103	79	65	52	35	27	15	12	7	4
S4I	EFS	2 CT	GD2-IC	negative	30.9	5.8	64	46	33	22	18	16	15	9	7	5	3	0.037
				<1%	33.1	4.5	113	86	52	44	36	30	24	19	15	6	3
				>1%	0	0	10	6	3	1	0	0	0	0	0	0	0
S4J	OS	2 CT	GD2-IC	negative	52.4	6.3	64	52	46	38	33	27	22	12	10	7	4	0.0003
				<1%	49.1	4.8	113	98	82	74	61	45	34	27	22	13	7
				>1%	10	9.5	10	6	5	2	1	1	0	0	0	0	0
S4K	EFS	EoI	GD2-IC	negative	33.9	5.8	70	46	32	27	23	20	15	13	10	5	3	0.77
				positive	30	10.2	20	13	8	6	5	4	3	3	3	1	0
S4L	OS	EoI	GD2-IC	negative	45.4	6	70	57	48	37	30	27	22	18	15	9	6	0.93
				positive	42.9	11.6	20	14	13	11	9	6	5	4	4	2	0
S5A	OS	Diagnosis	Event <2 years	No relapse in first 2 years	80.6	3.3	177	169	151	122	97	67	50	31	17	9	1	<0,0001
				Relapse in first 2 years	25.3	6.2	57	33	23	13	9	6	6	5	3	1	0
S5B	OS	Diagnosis	RT-qPCR	<0.1%	85.1	4.7	69	63	56	47	35	27	18	14	8	4	0	0.002
				0.1-10%	65.2	6	77	66	56	45	37	23	20	13	8	3	1
				>10%	55.9	5.6	88	73	62	43	34	23	18	9	4	3	0
S5C	OS	Diagnosis	Event <2 years	<0.1%, no relapse first 2 years	95.2	3.4	58	56	51	42	32	24	15	11	6	3	0	<0,0001
			and	0.1-10%, no relapse first 2 years	78.9	6.2	58	56	50	42	34	21	18	12	7	3	1
			RT-qPCR	>10%, no relapse first 2 years	69.4	6.3	61	56	50	38	31	22	17	8	4	3	0
				<0.1%, relapse first 2 years	34.1	15	11	7	5	5	3	3	3	3	2	1	0
				0.1-10%, relapse first 2 years	21.4	10.1	19	10	6	3	3	2	2	1	1	0	0
				>10%, relapse first 2 years	23.2	9.1	27	16	12	5	3	1	1	1	0	0	0
S5D	OS	2CT	Event <2 years	No relapse in first 2 years	82.4	3.8	128	124	112	92	73	52	37	22	13	5	1	<0,0001
				Relapse in first 2 years	27.3	6.8	52	33	21	11	7	6	6	5	2	1	0
S5E	OS	2 CT	RT-qPCR	negative	79.5	7.8	34	30	26	25	20	14	9	4	2	1	1	0.008
				<0.1%	69.4	4.8	102	90	77	57	46	36	26	16	9	4	0
				0.1-10%	59.7	9.8	31	26	22	15	10	5	5	5	3	1	0
				>10%	27.7	13.1	13	11	8	6	4	3	3	2	1	0	0
S5F	OS	2 CT	Event <2 years	negative, no relapse first 2 years	89.7	7.1	28	27	24	24	19	13	8	4	2	1	1	<0,0001
			and	<0.1%, no relapse first 2 years	87.1	4.3	69	67	62	49	41	32	22	12	7	3	0
			RT-qPCR	0.1-1%, no relapse first 2 years	82.6	9.4	22	21	19	14	10	5	5	5	3	1	0
				>1%, no relapse first 2 years	27.8	16.2	9	9	7	5	3	2	2	1	1	0	0
				negative, relapse first 2 years	33.3	19.2	6	3	2	1	1	1	1	0	0	0	0
				<0.1%, relapse first 2 years	32.5	9.2	33	23	15	8	5	4	4	4	2	1	0
				0.1-1%, relapse first 2 years	11.1	10.5	9	5	3	1	0	0	0	0	0	0	0
				>1%, relapse first 2 years	21	21.7	4	2	1	1	1	1	1	1	0	0	0
Figure	Outcome	Time of sample collection	Stratified by	Group	5 year-survival (5)	SE (%)	0y	1y	2y	3y	4y	5y	6y	7y	8y	9y	10y	log-rank test (Mantel-Cox)
S6A	EFS	Diagnosis	GD2-IC	negative	38.2	8.3	34	24	17	13	12	8	6	6	3	2	1	0.0096
				<1%	48.1	5.4	86	73	53	45	39	31	26	19	12	7	4
				1-10%	47.9	6.8	54	43	33	28	25	24	19	15	15	10	3
				10-30%	25.7	7.2	38	28	17	12	10	8	7	3	2	1	1
				>30%	23.3	4.5	89	67	37	27	22	17	14	10	8	3	2
S6B	OS	Diagnosis	GD2-IC	negative	55.6	8.6	34	28	22	18	17	10	7	7	4	3	2	0.0543
				<1%	58.7	5.5	86	75	68	61	51	40	32	23	16	10	6
				1-10%	58.9	6.7	54	46	41	36	33	30	25	17	17	11	5
				10-30%	44.7	8.1	38	30	26	21	16	13	11	5	4	3	2
				>30%	36.5	5.2	89	76	56	47	39	25	19	13	10	4	2
S6C	EFS	Diagnosis		IC negative	39.4	8.5	33	23	17	13	12	8	6	6	3	2	1	0.3585
				IC negative, RT-qPCR negative	57.1	13.2	14	10	9	8	7	5	4	4	1	0	0
				IC negative, RT-qPCR positive	26.3	10.1	19	13	8	5	5	3	2	2	2	2	1
S6D	OS	Diagnosis		IC negative	57.4	8.6	33	27	21	18	17	10	7	7	4	3	2	0.191
				IC negative, RT-qPCR negative	78.6	11	14	11	11	11	10	7	5	5	2	1	1
				IC negative, RT-qPCR positive	41.4	11.5	19	16	10	7	7	3	2	2	2	2	1
S6E	EFS	EoI		IC positive	30.4	9.6	23	15	118	88	71	46	38	22	12	6	1	0.0183
				IC positive, RT-qPCR negative	100		2	2	56	45	37	23	20	13	8	3	1
				IC positive, RT-qPCR positive	23.8	9.3	21	13	62	43	34	23	18	9	4	3	0
S6F	OS	EoI		IC positive	40.7	11	23	37	30	21	14	8	8	7	4	1	0	0.1233
				IC positive, RT-qPCR negative	100		2	26	22	15	10	5	5	5	3	1	0
				IC positive, RT-qPCR positive	36.3	10.9	21	11	8	6	4	3	3	2	1	0	0
S7	EFS	Diagnosis	PHOX2B	negative	55.6	11.7	18	13	11	9	8	6	5	4	1	0	0	0.3596
				positive	38	2.8	311	241	166	133	116	96	78	56	43	26	14
S7	OS	Diagnosis	PHOX2B	negative	72.2	10.6	18	14	13	12	11	8	6	5	2	1	1	0.1818
				positive	50.9	2.9	311	262	221	190	163	127	100	68	54	35	19
S7	EFS	Diagnosis	DDC	negative	51	7.1	49	38	27	25	25	23	20	17	9	4	2	0.1927
				positive	32.9	3.8	152	115	79	59	52	49	46	36	30	18	11
				below threshold	47.1	11	21	17	12	12	12	9	9	7	5	4	1
S7	OS	Diagnosis	DDC	negative	57.1	7	49	41	32	28	28	25	22	18	10	6	3	0.1061
				positive	43.4	4	152	125	105	89	78	66	60	45	38	23	14
				below threshold	71.4	9.9	21	17	16	16	15	14	12	10	8	7	3
S7	EFS	Diagnosis	TH	negative	60.8	8.8	31	24	19	17	15	12	7	6	2	0	0	0.0318
				positive	34.4	3	255	194	129	101	86	71	60	42	35	22	12
				below threshold	51	7.6	43	36	29	24	23	19	16	12	7	4	2
S7	OS	Diagnosis	TH	negative	70.7	8.2	31	25	21	20	18	14	8	7	3	1	1	0.0517
				positive	47.8	3.2	255	213	179	153	130	98	80	53	45	29	16
				below threshold	64.9	7.3	43	38	34	29	26	23	18	13	8	6	3
S7	EFS	Diagnosis	CHRNA3	negative	58.3	14.2	12	10	8	7	7	5	5	5	1	0	0	0.0221
				positive	33.9	3	255	193	130	101	86	71	60	43	34	21	11
				below threshold	55.7	6.4	62	51	39	34	31	26	18	12	9	5	3
S7	OS	Diagnosis	CHRNA3	negative	75	12.5	12	11	9	9	9	6	5	5	1	0	0	0.0656
				positive	47.7	3.2	255	212	180	153	129	98	81	55	45	29	16
				below threshold	65.6	6	62	53	45	40	36	31	20	13	10	7	4
S7	EFS	Diagnosis	GAP43	negative	40.7	9.5	27	21	12	10	9	8	5	4	1	0	0	0.0147
				positive	35	2.9	267	204	140	108	92	76	65	47	37	23	12
				below threshold	67.9	8	35	29	25	24	23	18	13	9	6	3	2
S7	OS	Diagnosis	GAP43	negative	47.9	9.7	27	22	16	12	11	9	5	4	1	0	0	0.0368
				positive	49.3	3.1	267	223	191	164	138	105	87	59	48	31	17
				below threshold	76.7	7.2	35	31	27	26	25	21	14	10	7	5	3
S8	EFS	2 CT	PHOX2B	negative	47.6	7.1	50	37	29	24	22	21	17	14	9	4	2	0.2305
				positive	33.7	3.4	197	148	99	78	62	53	44	32	23	14	8
S8	OS	2 CT	PHOX2B	negative	59.7	7	50	40	35	31	27	26	21	15	10	4	2	0.4426
				positive	49.9	3.7	197	168	145	126	106	77	59	43	33	23	13
S8	EFS	2 CT	DDC	negative	41.4	5.9	70	53	37	31	30	29	28	24	13	6	3	0.074
				positive	24.2	5.4	62	44	27	18	15	15	15	11	9	5	4
				below threshold	43.3	9	30	24	19	17	13	13	13	11	10	7	3
S8	OS	2 CT	DDC	negative	54.3	5.9	70	57	49	44	40	38	36	29	17	8	4	0.1157
				positive	38.7	6.2	62	50	41	35	29	24	21	16	14	10	7
				below threshold	53.3	9.1	30	27	23	22	20	16	15	13	12	9	4
S8	EFS	2 CT	TH	negative	44.9	6.3	64	50	37	29	27	25	20	16	8	3	0	0.4261
				positive	32.1	4.2	129	93	63	50	39	32	26	19	16	10	5
				below threshold	36.7	6.6	54	42	28	23	18	17	15	11	8	5	5
S8	OS	2 CT	TH	negative	63.7	6.1	64	53	48	44	39	34	26	19	11	5	1	0.1785
				positive	47.7	4.6	129	109	92	80	68	47	35	24	21	15	8
				below threshold	47.5	6.9	54	46	40	33	26	22	19	15	11	7	6
S8	EFS	2 CT	CHRNA3	negative	48.3	9.3	29	24	17	15	14	12	10	7	3	2	1	0.1282
				positive	29.3	4.2	121	88	57	44	34	28	24	18	14	9	4
				below threshold	41.7	5.1	97	73	54	43	36	34	27	21	15	7	5
S8	OS	2 CT	CHRNA3	negative	68.4	8.8	29	26	24	23	21	16	12	9	5	3	2	0.1089
				positive	46.3	4.7	121	102	86	74	61	43	34	24	20	15	8
				below threshold	53.8	5.1	97	80	70	60	51	44	34	25	18	9	5
S8	EFS	2 CT	GAP43	negative	49.7	7.3	48	40	31	25	24	23	17	11	4	2	0	0.0856
				positive	31.1	4.1	133	96	64	51	39	33	27	20	17	10	5
				below threshold	37.7	6	66	49	33	26	21	18	17	15	11	6	5
S8	OS	2 CT	GAP43	negative	66.5	6.8	48	42	38	32	32	30	21	12	4	2	0	0.185
				positive	46.3	4.5	133	112	94	82	68	48	37	26	23	16	9
				below threshold	52.5	6.2	66	54	48	43	33	25	22	20	16	9	6
S9	EFS	EoI	PHOX2B	negative	57.1	6.6	56	44	37	32	28	24	20	20	14	8	5	0.0006
				positive	27.8	5.4	71	44	28	23	19	16	12	9	8	5	2
S9	OS	EoI	PHOX2B	negative	63.5	6.6	56	49	46	39	33	27	22	22	17	9	6	0.0141
				positive	44.6	5.9	71	54	46	39	31	24	20	14	12	9	4
S9	EFS	EoI	DDC	negative	43.9	6.5	59	41	35	29	25	24	24	22	15	9	6	0.0365
				positive	16.7	15.2	6	2	1	1	1	1	1	1	1	0	0
				below threshold	43.8	12.4	16	14	9	8	8	8	7	6	6	4	1
S9	OS	EoI	DDC	negative	57.5	6.4	59	47	44	37	33	32	32	27	21	13	9	0.0243
				positive	16.7	15.2	6	2	2	2	1	1	1	1	1	0	0
				below threshold	56.3	12.4	16	16	14	13	10	9	9	8	7	5	1
S9	EFS	EoI	TH	negative	51.2	6.7	58	44	36	32	26	20	17	16	10	6	4	0.0412
				positive	28.6	9.9	21	11	7	6	6	5	4	3	3	2	0
				below threshold	33.3	6.8	48	33	22	17	15	15	11	10	9	5	3
S9	OS	EoI	TH	negative	65.1	6.3	58	50	47	40	33	25	21	19	14	8	6	0.0502
				positive	36.7	10.9	21	13	12	11	8	6	5	4	4	3	0
				below threshold	45.6	7.2	48	40	33	27	23	20	16	13	11	7	4
S9	EFS	EoI	CHRNA3	negative	60.2	7.8	41	33	28	26	22	16	13	13	9	7	6	0.001
				positive	22.2	9.8	18	7	4	4	4	3	3	2	2	1	0
				below threshold	33.7	5.7	68	48	33	25	21	21	16	14	11	5	1
S9	OS	EoI	CHRNA3	negative	67.9	7.4	41	35	33	30	25	18	15	14	11	8	7	0.0134
				positive	33.3	11.1	18	9	8	7	6	4	4	3	3	2	0
				below threshold	49.2	6.2	68	59	51	41	33	29	23	19	15	8	3
S9	EFS	EoI	GAP43	negative	46.2	8	39	29	22	18	16	14	9	7	3	2	1	0.0755
				positive	25	9.7	20	9	6	5	5	4	4	3	3	2	0
				below threshold	42.1	6.1	68	50	37	32	26	22	19	19	16	9	6
S9	OS	EoI	GAP43	negative	51	8.1	39	32	28	22	19	16	10	7	4	2	1	0.0386
				positive	35	10.7	20	10	9	9	7	6	6	5	5	3	0
				below threshold	59	6.1	68	61	55	47	38	29	26	24	20	13	9
