# Supplementary material for: Sensitive liquid biopsy monitoring correlates with outcome in the prospective international GPOH-DCOG high-risk neuroblastoma RT-qPCR validation study
Source: J Exp Clin Cancer Res. 2024 Dec 26;43:331. doi: 10.1186/s13046-024-03261-y (PMC11670466; doi:10.1186/s13046-024-03261-y)
Supplement: Supplementary file 3 — Supplementary Material 3: Supplemental Table 2. Event-free survival (EFS) and overall survival (OS) in Cox proportional hazards regression models per individual RT-qPCR marker. Hazard Ratio (HR) and 95% confidence intervals (CI) of univariable and multivariable Cox model analyses are indicated for each RT-qPCR marker. In multivariate analysis, RT-qPCR group,MYCN status and age >18 months are included as variables. [file 13046_2024_3261_MOESM3_ESM.xlsx]

## Sheet: Sheet1
					Univariate						Multivariate (adjusted for RT-qPCR group, MYCN and age >18 months)
					EFS			OS			EFS			OS
Variable			positive (No.)	negative (No.)	HR	95% CI	p value	HR	95% CI	p value	HR	95% CI	p value	HR	95% CI	p value
Diagnosis, RT-qPCR marker
	PHOX2B		311	18	1.39	0,66-2,82	0.362	1.82	0,75-4,43	0.188	1.18	0,57-2,43	0.664	1.68	0,68-4,15	0.264
	TH		255	74	1.622	1,12-2,35	0.01	1.68	1,10-2,58	0.017	1.58	1,08-2,33	0.019	1.74	1,12-2,70	0.014
	DDC		152	70	1.42	0,97-2,07	0.072	1.54	1,02-2,34	0.042	1.34	0,90-1,99	0.15	1.46	0,95-2,26	0.087
	CHRNA3		255	74	1.68	1,16-2,44	0.006	1.61	1,06-2,45	0.026	1.59	1,08-2,32	0.018	1.58	1,03-2,42	0.036
	GAP43		267	62	1.55	1,04-2,31	0.031	1.42	0,91-2,20	0.121	1.5	1,00-2,26	0.049	1.415	0,90-2,21	0.129
After 2 cycles of therapy, RT-qPCR marker
	PHOX2B		197	50	1.29	0,85-1,95	0.232	1.2	0,75-1,93	0.443	1.191	0,77-1,84	0.43	1.2	0,73-1,97	0.471
	TH		129	118	1.213	0,89-1,66	0.23	1.23	0,86-1,75	0.269	1.2	0,85-1,69	0.294	1.319	0,89-1,96	0.171
	DDC		62	100	1.54	1,05-2,26	0.029	1.54	1,01-2,34	0.043	1.409	0,93-2,13	0.104	1.45	0,92-2,29	0.11
	CHRNA3		121	126	1.36	0,99-1,87	0.053	1.32	0,92-1,89	0.128	1.372	0,98-1,91	0.063	1.41	0,96-2,08	0.079
	GAP43		133	114	1.3	0,95-1,78	0.107	1.33	0,92-1,91	0.129	1.238	0,88-1,74	0.218	1.379	0,93-2,05	0.113
End of induction, RT-qPCR group
	PHOX2B		71	56	2.26	1,40-3,64	0.001	1.93	1,13-3,30	0.016	1.856	1,14-3,03	0.013	1.6	0,93-2,76	0.091
	TH		21	106	1.62	0,92-2,86	0.093	1.7	0,92-3,14	0.089	1.59	0,89-2,84	0.12	1.8	0,95-3,41	0.071
	DDC		6	75	3.16	1,24-8,04	0.016	3.43	1,34-8,83	0.01	2.64	1,02-6,82	0.045	2.75	1,07-7,12	0.037
	CHRNA3		18	109	2.36	1,32-4,22	0.004	2.24	1,19-4,21	0.013	2.09	1,16-3,78	0.015	2.133	1,11-4,09	0.022
	GAP43		20	107	1.9	1,08-3,34	0.026	2.11	1,14-3,90	0.017	2.02	1,14-3,58	0.017	2.44	1,30-4,57	0.005
